# Supplementary material for: Protective Efficacy of Subunit Vaccine Expressing Rv0976c Against Tuberculosis
Source: Vaccines (Basel). 2025 Aug 17;13(8):872. doi: 10.3390/vaccines13080872 (PMC12390289; doi:10.3390/vaccines13080872)
Supplement: Supplementary file 1 [file vaccines-13-00872-s001.zip]

Archive with 4 entries (4 files):
- Fig S1.tif
- Fig S2.tif
- Supplementary figure legend.pdf
- Table S1 and S2.pdf
